# Supplementary material for: Limited Myelination Capacity in Human Schwann Cells in Experimental Models in Comparison to Rodent and Porcine Schwann Cells
Source: Int J Mol Sci. 2025 Jul 4;26(13):6457. doi: 10.3390/ijms26136457 (PMC12250475; doi:10.3390/ijms26136457)
Supplement: Supplementary file 1 [file ijms-26-06457-s001.zip]

Archive with 1 entries (1 files):
- ijms-3674293-supplementary.pdf
